# Supplementary material for: Predictive Model for Preeclampsia Combining sFlt-1, PlGF, NT-proBNP, and Uric Acid as Biomarkers
Source: J Clin Med. 2023 Jan 5;12(2):431. doi: 10.3390/jcm12020431 (PMC9866466; doi:10.3390/jcm12020431)
Supplement: Supplementary file 1 [file jcm-12-00431-s001.zip]

Archive with 1 entries (1 files):
- jcm-2098523-supplementary.pdf
